# Supplementary material for: No Association Between Diet Quality, Nutritional Status, and Quality of Life in Women with Hashimoto’s Thyroiditis—A Cross-Sectional Study
Source: Nutrients. 2025 Mar 14;17(6):1015. doi: 10.3390/nu17061015 (PMC11944426; doi:10.3390/nu17061015)
Supplement: Supplementary file 1 [file nutrients-17-01015-s001.zip]

Archive with 1 entries (1 files):
- nutrients-3489334-supplementary.pdf
